# Supplementary material for: Alanine Substitution to Determine the Effect of LR5 and YR6 Rice Peptide Structure on Antioxidant and Anti-Inflammatory Activity
Source: Nutrients. 2023 May 18;15(10):2373. doi: 10.3390/nu15102373 (PMC10221837; doi:10.3390/nu15102373)
Supplement: Supplementary file 1 [file nutrients-15-02373-s001.zip]

Archive with 1 entries (1 files):
- nutrients-2378099-supplementary.pdf
